# Supplementary material for: Genome analyses revealed genetic admixture and selection signatures in Bos indicus
Source: Sci Rep. 2021 Nov 9;11:21924. doi: 10.1038/s41598-021-01144-2 (PMC8578574; doi:10.1038/s41598-021-01144-2)
Supplement: Supplementary file 3 — Supplementary Information 3. [file 41598_2021_1144_MOESM3_ESM.xlsx]

## Sheet: ROH_FST_GENE_LIST_venn
Supplementary Table S2: List of genes from ROH and FST based signatures in seven Indian cattle breeds
ROH		FST		40 common elements in "ROH" and "FST":
KHDRBS2		LOC788961		N4BP2L2
N4BP2L2		SLC16A7		N4BP2L1
N4BP2L1		LOC512953		BRCA2
BRCA2		LOC101907520		ZAR1L
ZAR1L		ZBTB44		TRNAG-CCC
LOC100848387		ADAMTS8		TRNAF-GAA
HMGA2		ADAMTS15		TRNAN-GUU
PTGFR		MIR584-7		TRNAC-GCA
IFI44		LOC101907357		RAB3IP
IFI44L		SNX19		LOC107132482
LOC104971683		LOC100296082		BEST3
LOC100140103		LOC101907707		LRRC10
GIPC2		MS4A8		CCT2
TRNAG-CCC		MS4A18		FRS2
DNAJB4		MS4A15		MIR2427
LOC101905913		MS4A10		LOC107132483
FUBP1		CCDC86		LOC100138933
NEXN		PTGDR2		YEATS4
FAM73A		TRNAF-GAA		LYZ1
LOC107132317		PRPF19		LOC785803
BSG		LOC100847182		LOC781146
HCN2		TMEM109		LOC617219
POLRMT		TMEM132A		LYSB
TRNAE-UUC		SLC15A3		LYZ2
FGF22		CD6		LYZ3
RNF126		CD5		LOC787241
FSTL3		VPS37C		LYZ
PRSS57		LOC613739		ASIP
SBNO2		LOC100847667		AHCY
STK11		PAG10		ITCH
CBARP		PAG2		LOC782136
ATP5D		PAG12		DYNLRB1
MIDN		LOC519862		MAP1LC3A
EFNA2		LOC614737		PIGU
CIRBP		LOC784241		LOC786401
C7H19orf24		PAG5		LOC100295994
MUM1		LOC504812		TP53INP2
TRNAF-GAA		PAG18		NCOA6
NDUFS7		LOC783673		LOC101903101
TRNAN-GUU		LOC615840		GGT7
GAMT		PAG7
DAZAP1		LOC785405
RPS15		LOC785376
APC2		LOC785335
C7H19orf25		PAG15
LOC104972835		LOC524202
PCSK4		LOC100336057
REEP6		LOC100300151
ADAMTSL5		PAG4
PLK5		LOC100295375
MEX3D		LOC617591
LOC107131164		PAG14
MBD3		PAG16
UQCR11		PAG20
TCF3		DDR2
AK5		UAP1
THEG		LOC782522
C2CD4C		UHMK1
SHC2		SH2D1B
LOC100296100		C3H1orf226
LOC787502		C3H1orf111
LOC787518		NOS1AP
LOC787535		LOC107132049
LOC107132500		OLFML2B
LOC512580		LOC101907213
LOC787601		ATF6
LOC787640		LOC520216
LOC787659		DUSP12
LOC100140428		FCRLB
LOC507560		FCRLA
LOC787866		FCGR2B
LOC787881		MIR2285T
LOC107132496		FCGR3A
LOC787913		TRNAN-GUU
LOC100847792		TRNAD-GUC
LOC787931		TRNAG-UCC
LOC107132497		TRNAL-CAG
LOC787945		HSPA6
LOC100298274		TRNAG-GCC
LOC787991		FCGR2A
LOC788001		TRNAE-CUC
LOC100138413		LOC104971424
LOC787028		TRNAV-CAC
LOC100137952		CFAP126
OR6C1		SDHC
LOC788027		LOC107132053
LOC788040		MPZ
LOC788078		PCP4L1
LOC788114		NR1I3
LOC788126		TOMM40L
OR6C3		APOA2
LOC788160		FCER1G
LOC100300099		NDUFS2
LOC100298769		ADAMTS4
LOC100298808		B4GALT3
LOC100139310		PPOX
LOC100337478		LOC107132055
LOC520938		USP21
OR10P1		UFC1
OR6C4		LOC107132054
LOC781363		DEDD
LRRC7		NIT1
NBEA		PFDN2
LOC107132983		KLHDC9
TRNAY-AUA		PVRL4
TRNAC-GCA		ARHGAP30
LOC104973559		USF1
SPON1		TSTD1
LOC104974240		F11R
LOC517799		LOC107132057
LOC505362		ITLN2
LOC107133168		LOC788783
LOC510150		LOC100137986
LOC531135		LOC786046
LOC787971		LOC100336682
LOC787988		LOC790169
LOC100847801		LOC100138220
LOC531174		LOC613299
LOC614922		LOC788736
LOC788024		CD244
LOC100337457		CDH7
LOC100300881		LOC104975748
LOC788107		SERPINB8
LOC100851116		TRNAK-UUU
LOC107133470		SERPINB10
LOC788037		SERPINB2
LOC107133169		LOC781416
LOC6164948		LOC100848171
LOC786870		SYT4
LOC101902757		GALNTL6
LOC788136		TRNAG-CCC
LOC516599		LOC104969248
TRIM34		GALNT7
LOC100295358		LOC107132678
TRIM6		HMGB2
LOC100300641		SAP30
OR52B6		SCRG1
LOC788185		MIR2468
LOC512399		HAND2
LOC515619		LOC781304
LOC532436		LOC107132293
OR52H1		OLFML3
MGC137098		HIPK1
UBQLN3		LOC107132292
UBQLNL		LOC100849652
LOC520778		DCLRE1B
OR52D1		AP4B1
LOC508687		LOC782889
LOC528807		BCL2L15
LOC530994		LOC107132294
LOC615276		PTPN22
LOC617817		RSBN1
LOC508808		PHTF1
OR51I2		LOC101907853
OR51I1		MAGI3
LOC516396		LOC101908104
OR51Q1		LOC104971572
LOC788434		LOC615482
LOC527128		LRIG2
LOC526013		LOC107132295
LOC788484		LOC101901897
LOC617878		LOC101901998
OR51M1		LOC107132296
LOC107133170		SLC16A1
LOC788533		LOC104971583
LOC788539		LOC100847711
HBE1		LOC509911
HBE4		LOC101902404
LOC528470		FAM19A3
HBB		PPM1J
LOC513241		RHOC
HBE2		MOV10
LOC787671		CAPZA1
LOC100124405		ST7L
HBG		WNT2B
OR51V1		CTTNBP2NL
LOC788633		LOC101902756
LOC788649		KCND3
LOC514976		LOC104975014
LOC100336699		NLRP1
LOC100138198		LOC788205
LOC100137868		MIS12
LOC100138527		DERL2
LOC100294814		DHX33
LOC100138726		C1QBP
LOC101905641		RPAIN
LOC101905683		NUP88
MIR1256		MIR199C
LOC101904740		RABEP1
SOX6		LOC101904050
RASSF10		SCIMP
TEAD1		LOC107131511
C18H16orf70		ZNF232
B3GNT9		ZFP3
TRADD		KIF1C
FBXL8		INCA1
HSF4		CAMTA2
NOL3		LOC100848357
KIAA0995L		SPAG7
EXOC3L1		ENO3
E2F4		PFN1
ELMO3		RNF167
MIR328		SLC25A11
LOC525426		GP1BA
TMEM208		CHRNE
FHOD1		C19H17orf107
SLC9A5		MINK1
PLEKHG4		PLD2
KCTD19		PSMB6
LRRC36		GLTPD2
LOC107133338		VMO1
LOC104974816		TM4SF5
TPPP3		ZMYND15
ZDHHC1		CXCL16
HSD11B2		MED11
ATP6V0D1		PELP1
LOC101906467		ARRB2
LOC101906411		MIR2338
AGRP		LOC100848492
LOC101906364		ALOX15
LOC107131219		ALOX12E
CTCF		LOC104975017
RLTPR		LOC101904570
FAM65A		ALOX12
LOC104974817		RNASEK
ACD		C19H17orf49
PARD6A		LOC107131510
ENKD1		MIR195
C18H16orf86		MIR497
GFOD2		BCL6B
MICAL2		SLC16A13
LOC783920		SLC16A11
MRPL17		CLEC10A
DCHS1		ASGR2
CCDC83		LOC101905193
SYTL2		ASGR1
CCDC89		DLG4
CREBZF		ACADVL
TMEM126A		MIR324
TMEM126B		DVL2
DLG2		PHF23
SRGAP1		GABARAP
LOC107132489		CTDNEP1
TMEM5		ELP5
SYT10		CLDN7
ALG10		SLC2A4
LOC107132509		YBX2
LOC104974054		EIF5A
LOC781521		GPS2
LOC788496		NEURL4
LOC508792		LOC508096
LOC788777		ACAP1
LOC100336863		KCTD11
LOC107133175		TMEM95
LOC518561		TNK1
LOC516904		NLGN2
LOC618010		PLSCR3
OR51E2		TMEM256
LOC784976		SPEM1
LOC785036		TMEM102
NRG2		FGF11
PUR		CHRNB1
IGIP		ZBTB4
LOC104969190		SLC35G6
STIM1		POLR2A
FCHSD2		TNFSF12
CBFA2T3		LOC101902384
ACSF3		LOC107131516
CDH15		TNFSF13
SLC22A31		SENP3
ANKRD11		EIF4A1
SPG7		CD68
RPL13		MPDU1
CPNE7		SOX15
DPEP1		FXR2
CHMP1A		SAT2
SPATA33		SHBG
CDK10		ATP1B2
LOC104974758		TP53
SPATA2L		WRAP53
VPS9D1		EFNB3
ZNF276		DNAH2
FANCA		KDM6B
SPIRE2		TMEM88
LOC107131144		NAA38
TCF25		CYB5D1
MC1R		LOC107131513
TUBB3		CHD3
DEF8		LOC107131406
ELAVL4		KCNAB3
FAM19A2		TRAPPC1
LOC101903699		CNTROB
LOC104972445		LOC107131244
LOC101904113		GUCY2D
LOC101902115		LOC101902972
PTER		ALOX15B
RSU1		LOC101904219
KIF5B		ALOX12B
ARHGAP12		ALOXE3
LOC104973753		TRNAQ-CUG
ZEB1		TRNAL-UAG
LOC104973755		TRNAR-UCU
LOC100141025		HES7
LOC104973760		TRNAS-CGA
LOC104973758		TRNAT-AGU
LOC101903056		PER1
LOC100847632		VAMP2
ZNF438		LOC512248
SVIL		TMEM107
LOC104973765		LOC104975022
GHRH		TRNAW-CCA
LOC614284		TRNAS-GCU
MANBAL		TRNAI-AAU
LOC100849067		BORCS6
SRC		AURKB
ANO3		TRNAP-CGG
MUC15		TRNAS-AGA
SLC5A12		CTC1
FIBIN		PFAS
LOC526380		LOC781868
LOC781064		LOC107131938
GPR182		GHITM
LOC100295935		C28H10orf99
LOC522844		CDHR1
LOC100139075		LOC104976202
RDH16		LRIT2
LOC100139961		LRIT1
SDR9C7		RGR
STAU2		CCSER2
MIR2284L		LOC107131939
UBE2W		LOC107131937
TCEB1		GRID1
TMEM70		LOC104971065
LY96		TRNAC-GCA
LOC104974050		CBFA2T2
LOC101904383		LOC101901940
LOC104974052		LOC785968
LOC100337130		NECAB3
ZNF469		C13H20orf144
ZNF521		ACTL10
GATA6		E2F1
LOC104975755		PXMP4
LOC100336909,LOC107131778		ZNF341
RAB3IP		CHMP4B
LOC107132482		RALY
BEST3		EIF2S2
LRRC10		ASIP
CCT2		AHCY
FRS2		ITCH
MIR2427		LOC782136
LOC107132483		DYNLRB1
LOC100138933		MAP1LC3A
YEATS4		PIGU
LYZ1		LOC786401
LOC785803		LOC100295994
LOC781146		TP53INP2
LOC617219		NCOA6
LYSB		LOC101903101
LYZ2		GGT7
LYZ3		ACSS2
LOC787241		GSS
LYZ		MYH7B
LARGE		MIR499
LOC101907917		TRPC4AP
HACE1		EDEM2
LOC104969553		PROCR
LOC785087		LOC101903639
CAMKMT		LOC104973867
LOC104973324		MMP24
LOC107132919		EIF6
SIX3		FAM83C
SIX2		UQCC
PSPC1		GDF5
ZMYM5		TRNAM-CAU
LOC101902711		CEP250
MPHOSPH8		LOC104973870
PARP4		C13H20orf173
ASIP		ERGIC3
AHCY		LOC526745
ITCH		SPAG4
LOC782136		CPNE1
DYNLRB1		SCG2
MAP1LC3A		LOC785395
PIGU		AP1S3
LOC786401		WDFY1
LOC100295994		MRPL44
TP53INP2		SERPINE2
NCOA6		LOC104970072
LOC101903101		FAM124B
GGT7		CUL3
TERF1		DOCK10
SBSPON		PLA2G4E
LOC101906455		PLA2G4D
C14H8orf89		PLA2G4F
APITD1		VPS39
PGD		TMEM87A
LOC101904547		GANC
TRNAR-CCG		CAPN3
KIF1B		ZNF106
LOC101904590		SNAP23
UBE4B		LRRC57
RBP7		HAUS2
NMNAT1		LOC101902550
LOC104974441		STARD9
LOC101905440		CDAN1
LZIC		TTBK2
CTNNBIP1		LOC107132845
CLSTN1		LOC107132844
RBBP8		UBR1
MIR2285O-3		LOC104973128
MIR2284Y-4		LOC104973127
PRSS23		TMEM62
		CCNDBP1
		EPB42
		LOC788667
		LOC505199
		LOC104973130
		LOC784215
		C5H12orf75
		LOC104972494
		NUAK1
		CKAP4
		TCP11L2
		POLR3B
		RFX4
		TRNAY-GUA
		RIC8B
		TMEM263
		MTERF2
		CRY1
		LOC107132502
		LOC100140117
		LOC784294
		BTBD11
		KCNMB4
		LOC100138492
		CNOT2
		LOC107131684
		LOC104972423
		MYRFL
		RAB3IP
		LOC107132482
		BEST3
		LRRC10
		CCT2
		FRS2
		MIR2427
		LOC107132483
		LOC100138933
		YEATS4
		LYZ1
		LOC785803
		LOC781146
		LOC617219
		LYSB
		LYZ2
		LYZ3
		LOC787241
		LYZ
		CPSF6
		LOC107132485
		LOC104969823
		CPM
		MDM2
		LOC104972426
		SLC35E3
		LOC107132480
		NUP107
		CNTNAP5
		LOC782779
		LOC526877
		LOC789626
		LOC615204
		STARD13
		KL
		PDS5B
		LOC784697
		N4BP2L2
		N4BP2L1
		BRCA2
		ZAR1L
		FRY
		LOC100335357
		RXFP2
		LOC788183
		MIR2299
		HSPH1
		LOC101906564
		LOC104973797
		LOC104973799
		KLF6
		LOC104972876
		LOC100294954
		PITRM1
		PFKP
		LOC101904520
		LOC101904633
		LOC104972869
		LOC104973803
		ADARB2
		LOC783390
		SLC7A11
		LOC104974589
		PCDH18
		LOC100137764
		PEAK1
		LOC104969246
		HMG20A
		LINGO1
		ODF3L1
		CSPG4
		LOC107131610
		SNX33
		IMP3
		SNUPN
		PTPN9
		SIN3A
		MAN2C1
		NEIL1
		MIR631
		COMMD4
		LOC100297130
		LOC101907157
		C21H15orf39
		LOC787782
		PPCDC
		SCAMP5
		RPP25
		COX5A
		FAM219B
		MPI
		LOC107131611
		SCAMP2
		ULK3
		CPLX3
		LMAN1L
		CSK
		LOC101903178
		CYP1A2
		CYP1A1
		EDC3
		CLK3
		ARID3B
		LOC100848474
		LOC788229
		LOC101903411
		UBL7
		SEMA7A
		CYP11A1
		CCDC33
		LOC101903457
		STRA6
		ISLR
